# Supplementary material for: DNA-Binding Motif of the Imprinted Transcription Factor PEG3
Source: PLoS One. 2015 Dec 21;10(12):e0145531. doi: 10.1371/journal.pone.0145531 (PMC4686966; doi:10.1371/journal.pone.0145531)
Supplement: S1 Table — This list has been derived from the output file of the callpeak function of MACS2. The peaks marked in red are thought to be generated due to artificial pileup during bioinformatics processing of ChIP-Seq experiments, thus need to be regarded as artifacts. (XLSX) [file pone.0145531.s003.xlsx]

## Sheet: Sheet1
chr	start	end	length	abs_summit	pileup	log(p value)	fold_enrichment	name			gene	position
chr1	50831730	50832099	370	50832024	300	11.8926	1.5353	Peg3-brain2.1-IgG-MACS2_peak_1
chr1	50832217	50832761	545	50832457	343	11.4075	1.47676	Peg3-brain2.1-IgG-MACS2_peak_2
chr1	88339723	88340092	370	88339901	4	5.47467	4.10827	Peg3-brain2.1-IgG-MACS2_peak_3
chr1	196803783	196804204	422	196803865	5	6.91854	4.92993	Peg3-brain2.1-IgG-MACS2_peak_4			Cd34	1st intron
chr10	41542065	41542481	417	41542130	6	8.42878	5.75158	Peg3-brain2.1-IgG-MACS2_peak_5			Sesn1	1st intron
chr10	74583722	74584091	370	74583784	6	8.3203	5.7135	Peg3-brain2.1-IgG-MACS2_peak_6			Bcr	1st intron
chr10	79817950	79818511	562	79818304	8	9.49384	6.52358	Peg3-brain2.1-IgG-MACS2_peak_7			Plk5	promoter
chr10	84488497	84489095	599	84488799	60	15.7997	3.37344	Peg3-brain2.1-IgG-MACS2_peak_8			Ric8b	3' enhancer
chr10	104053758	104055462	1705	104054268	685	93.584	2.45989	Peg3-brain2.1-IgG-MACS2_peak_9
chr11	6305904	6306585	682	6306108	5	6.91854	4.92993	Peg3-brain2.1-IgG-MACS2_peak_10			Zmiz2	promoter
chr11	50190873	50191242	370	50190929	5	6.91854	4.92993	Peg3-brain2.1-IgG-MACS2_peak_11			Hnrnph1	promoter
chr11	68908354	68908976	623	68908572	11	10.4196	6.8212	Peg3-brain2.1-IgG-MACS2_peak_12			Per1	promoter
chr11	88579800	88580169	370	88580082	6	8.42878	5.75158	Peg3-brain2.1-IgG-MACS2_peak_13			AK021127	promoter
chr11	97176776	97177720	945	97177421	10	12.3794	7.97327	Peg3-brain2.1-IgG-MACS2_peak_14			Mrpl45	promoter
chr12	98299683	98300074	392	98299831	47	5.56065	2.01879	Peg3-brain2.1-IgG-MACS2_peak_15
chr12	110071063	110071473	411	110071339	9	12.1766	7.80359	Peg3-brain2.1-IgG-MACS2_peak_16			Slc25a29	promoter
chr14	20902311	20902958	648	20902654	8	11.6154	7.39489	Peg3-brain2.1-IgG-MACS2_peak_17			Saysd1	promoter
chr15	9070038	9070407	370	9070142	10	10.5699	7.03809	Peg3-brain2.1-IgG-MACS2_peak_18			Skp2	promoter
chr15	37050241	37050711	471	37050372	5	6.91854	4.92993	Peg3-brain2.1-IgG-MACS2_peak_19
chr15	71536595	71537288	694	71536787	8	9.49384	6.52358	Peg3-brain2.1-IgG-MACS2_peak_20
chr15	96528673	96530275	1603	96529646	14	20.1776	11.5782	Peg3-brain2.1-IgG-MACS2_peak_21			Slc38a2	promoter
chr15	96539404	96539914	511	96539726	10	13.7695	8.58395	Peg3-brain2.1-IgG-MACS2_peak_22			Slc38a2	promoter
chr15	96540631	96541033	403	96540758	11	13.3433	8.43768	Peg3-brain2.1-IgG-MACS2_peak_23			Slc38a2	promoter
chr16	20717514	20717883	370	20717560	5	6.91854	4.92993	Peg3-brain2.1-IgG-MACS2_peak_24			Clcn2	promoter
chr16	91962448	91962891	444	91962772	7	9.99663	6.57324	Peg3-brain2.1-IgG-MACS2_peak_25			Atp5o	5' enhancer
chr16	92158957	92159769	813	92159217	13	20.3163	11.5032	Peg3-brain2.1-IgG-MACS2_peak_26			Ak087806	1st intron
chr17	17963543	17963912	370	17963653	6	8.42878	5.75158	Peg3-brain2.1-IgG-MACS2_peak_27			Ncrna00085	promoter
chr17	26641241	26641976	736	26641609	9	10.916	7.24843	Peg3-brain2.1-IgG-MACS2_peak_28			Dusp1	promoter
chr18	30689583	30690271	689	30689932	16	19.0241	10.8771	Peg3-brain2.1-IgG-MACS2_peak_29			Pik3c3	3' enhancer
chr18	36719717	36720114	398	36719750	8	8.02517	5.75844	Peg3-brain2.1-IgG-MACS2_peak_30			Ankhd1	promoter
chr19	5364418	5364787	370	5364669	5	6.91854	4.92993	Peg3-brain2.1-IgG-MACS2_peak_31			Banf1	promoter
chr19	5810959	5811367	409	5811135	7	9.99663	6.57324	Peg3-brain2.1-IgG-MACS2_peak_32			Malat1	3' enhancer
chr19	5811752	5812198	447	5811948	12	14.8327	9.14082	Peg3-brain2.1-IgG-MACS2_peak_33			Malat1	3' enhancer
chr19	5844399	5846500	2102	5845724	21	17.6899	8.73557	Peg3-brain2.1-IgG-MACS2_peak_34			Neat1	promoter
chr19	7114830	7115199	370	7115011	7	9.99663	6.57324	Peg3-brain2.1-IgG-MACS2_peak_35			Stip1	promoter
chr19	41986760	41987129	370	41986840	6	8.42878	5.75158	Peg3-brain2.1-IgG-MACS2_peak_36			Pgam1	1st intron
chr19	53444058	53444725	668	53444405	11	15.4001	9.36431	Peg3-brain2.1-IgG-MACS2_peak_37			Mxi1	intron
chr2	30548048	30548417	370	30548259	6	6.79093	5.0739	Peg3-brain2.1-IgG-MACS2_peak_38
chr2	48804533	48804902	370	48804753	6	6.79093	5.0739	Peg3-brain2.1-IgG-MACS2_peak_39			Orc4	promoter
chr2	56967304	56967673	370	56967399	6	8.42878	5.75158	Peg3-brain2.1-IgG-MACS2_peak_40			Nr4a2	promoter
chr2	92274630	92275019	390	92274822	9	11.7737	7.63587	Peg3-brain2.1-IgG-MACS2_peak_41			Cry2	promoter
chr2	142776303	142777322	1020	142776704	432	46.3153	2.17118	Peg3-brain2.1-IgG-MACS2_peak_42
chr2	165710979	165711466	488	165711199	8	10.4396	6.94694	Peg3-brain2.1-IgG-MACS2_peak_43			Zmynd8	promoter
chr2	165835510	165836159	650	165835839	8	11.6154	7.39489	Peg3-brain2.1-IgG-MACS2_peak_44			Ncoa3	1st intron
chr3	41058796	41060100	1305	41059652	458	31.5432	1.82474	Peg3-brain2.1-IgG-MACS2_peak_45
chr3	79089537	79089939	403	79089594	5	6.91854	4.92993	Peg3-brain2.1-IgG-MACS2_peak_46
chr3	107888684	107889300	617	107889154	8	8.02517	5.75844	Peg3-brain2.1-IgG-MACS2_peak_47			Ampd2	1st intron
chr4	117508343	117508774	432	117508499	7	9.99663	6.57324	Peg3-brain2.1-IgG-MACS2_peak_48			Slc6a9	1st intron
chr4	134038179	134038568	390	134038367	9	8.05495	5.68434	Peg3-brain2.1-IgG-MACS2_peak_49			Paqr7	3' enhancer
chr4	134039455	134040223	769	134039876	11	13.8803	8.69811	Peg3-brain2.1-IgG-MACS2_peak_50			Paqr7	5' enhancer
chr4	149930289	149930692	404	149930380	6	8.42878	5.75158	Peg3-brain2.1-IgG-MACS2_peak_51			Rere	intron
chr5	115687466	115688277	812	115687995	7	9.11865	6.24287	Peg3-brain2.1-IgG-MACS2_peak_52			Pop5	1st intron
chr6	9839705	9840332	628	9840012	110	22.5644	2.96454	Peg3-brain2.1-IgG-MACS2_peak_53
chr6	18835168	18836343	1176	18835856	455	41.8132	2.0338	Peg3-brain2.1-IgG-MACS2_peak_54
chr6	31239211	31240030	820	31239539	8	11.6154	7.39489	Peg3-brain2.1-IgG-MACS2_peak_55			AK008857	intron
chr6	47605368	47605854	487	47605696	12	13.2651	8.31775	Peg3-brain2.1-IgG-MACS2_peak_56
chr6	47609704	47610367	664	47610015	10	7.43175	5.143	Peg3-brain2.1-IgG-MACS2_peak_57
chr6	47614044	47614413	370	47614385	10	7.43175	5.143	Peg3-brain2.1-IgG-MACS2_peak_58
chr6	47627224	47627599	376	47627354	12	11.6551	7.38964	Peg3-brain2.1-IgG-MACS2_peak_59
chr6	47631333	47631712	380	47631629	13	10.6105	6.54563	Peg3-brain2.1-IgG-MACS2_peak_60
chr6	47690529	47690904	376	47690623	9	12.1766	7.80359	Peg3-brain2.1-IgG-MACS2_peak_61
chr6	47694758	47695237	480	47694994	13	12.9225	7.95807	Peg3-brain2.1-IgG-MACS2_peak_62
chr6	47697584	47698186	603	47697848	7	9.99663	6.57324	Peg3-brain2.1-IgG-MACS2_peak_63
chr6	47699094	47699663	570	47699451	10	12.3794	7.97327	Peg3-brain2.1-IgG-MACS2_peak_64
chr6	47703425	47704070	646	47703744	15	9.64096	5.52095	Peg3-brain2.1-IgG-MACS2_peak_65
chr6	71858874	71859296	423	71858949	6	8.42878	5.75158	Peg3-brain2.1-IgG-MACS2_peak_66			Polr1a	promoter
chr6	86388083	86388663	581	86388364	9	13.2797	8.21655	Peg3-brain2.1-IgG-MACS2_peak_67			C87436	promoter
chr6	124869944	124870481	538	124870222	11	15.4001	9.36431	Peg3-brain2.1-IgG-MACS2_peak_68			Ptms	promoter
chr6	124870630	124871281	652	124870762	9	10.916	7.24843	Peg3-brain2.1-IgG-MACS2_peak_69			Ptms	promoter
chr6	133986019	133986388	370	133986224	6	8.42878	5.75158	Peg3-brain2.1-IgG-MACS2_peak_70			Etv6	promoter
chr7	52781184	52781688	505	52781441	8	9.49384	6.52358	Peg3-brain2.1-IgG-MACS2_peak_71			Ppp1r15a	promoter
chr7	52894832	52895201	370	52895150	5	6.91854	4.92993	Peg3-brain2.1-IgG-MACS2_peak_72			Rasip1	intron
chr7	87331680	87332255	576	87331743	5	6.91854	4.92993	Peg3-brain2.1-IgG-MACS2_peak_73			Sema4b	1st intron
chr7	107375450	107376157	708	107375733	109	29.522	3.63877	Peg3-brain2.1-IgG-MACS2_peak_74			Pgm2l1	promoter
chr7	133630530	133631055	526	133630728	11	16.7284	9.85986	Peg3-brain2.1-IgG-MACS2_peak_75			Tufm	promoter
chr8	3676388	3676757	370	3676610	6	8.42878	5.75158	Peg3-brain2.1-IgG-MACS2_peak_76			Trappc5	promoter
chr8	47238120	47238538	419	47238283	6	8.42878	5.75158	Peg3-brain2.1-IgG-MACS2_peak_77			Cfap97	5' enhancer
chr8	116159548	116159917	370	116159686	6	8.42878	5.75158	Peg3-brain2.1-IgG-MACS2_peak_78			Mon1b	promoter
chr9	5944443	5945056	614	5944757	254	22.84	1.98956	Peg3-brain2.1-IgG-MACS2_peak_79
chrM	15588	16225	638	15906	201	37.5262	2.87012	Peg3-brain2.1-IgG-MACS2_peak_80			Cytb	gene body
